# Supplementary material for: Analysis of Olive Oil Mill Wastewater from Conventionally Farmed Olives: Chemical and Microbiological Safety and Polyphenolic Profile for Possible Use in Food Product Functionalization
Source: Foods. 2025 Jan 30;14(3):449. doi: 10.3390/foods14030449 (PMC11817457; doi:10.3390/foods14030449)
Supplement: Supplementary file 1 [file foods-14-00449-s001.zip]

Archive with 1 entries (1 files):
- foods-3396648-supplementary.pdf
